# Supplementary material for: Combined Influence of Subjective Cognitive Complaints and Neuropsychiatric Symptoms on Cognitive Trajectories in Older Adults
Source: Brain Sci. 2026 Jun 30;16(7):693. doi: 10.3390/brainsci16070693 (PMC13406594; doi:10.3390/brainsci16070693)
Supplement: Supplementary file 1 [file brainsci-16-00693-s001.zip]

Archive with 1 entries (1 files):
- brainsci-4360580-supplementary.pdf
